# Supplementary material for: Antioxidant Properties of Chokeberry Products—Assessment of the Composition of Juices and Fibers
Source: Foods. 2023 Nov 5;12(21):4029. doi: 10.3390/foods12214029 (PMC10649922; doi:10.3390/foods12214029)
Supplement: Supplementary file 1 [file foods-12-04029-s001.zip]

Archive with 1 entries (1 files):
- foods-2680829-supplementary.pdf
